# Supplementary material for: Migration of Microplastics and Phthalates from Face Masks to Water
Source: Molecules. 2022 Oct 13;27(20):6859. doi: 10.3390/molecules27206859 (PMC9608222; doi:10.3390/molecules27206859)
Supplement: Supplementary file 1 [file molecules-27-06859-s001.zip]

Archive with 1 entries (1 files):
- molecules-1917670-supplementary.pdf
